# Supplementary material for: Obesity and Pulmonary Function in African Americans
Source: PLoS One. 2015 Oct 21;10(10):e0140610. doi: 10.1371/journal.pone.0140610 (PMC4619259; doi:10.1371/journal.pone.0140610)
Supplement: S1 Dataset — (XLSX) [file pone.0140610.s001.xlsx]

## Sheet: BMI Dataset
Number	Age	Sex	BMI	FEV1/FVC	FRC%	RV%	ERV%	TLC%	VC%	DLCO%	RV/TLC	FRC/TLC
1	60	2	20.0454	75	95.7649	75.224	135.574	102.382	119	102	0.437326	0.844011
2	50	1	20.2204	84	85.177	103.152	60.9835	102.383	102	100	0.323752	0.465961
3	72	2	20.3587	75	100.19	119.357	56.7654	87.1378	65	83	0.411303	0.497645
4	58	1	20.3606	81	144.088	183.722	83.7637	140.614	117	81	0.89697	1.16566
5	20	2	20.3691	95	82.5859	63.4853	103.603	90.4904	101	82	0.154783	0.384348
6	51	2	20.466	80	91.0959	104.15	68.7413	111.118	115	85	0.303797	0.420886
7	24	2	20.6721	86	85.3873	95.5497	72.1851	100.704	103	115	0.550898	0.871257
8	75	1	20.8189	83	95.6211	79.1635	134.7	81.8975	84	80	0.506775	0.869919
9	19	2	20.8486	97	75.9593	60.9942	91.7579	92.9749	105	104	0.190931	0.463007
10	68	1	20.9185	51	123.111	157.343	60.6574	106.233	74	91	0.742701	0.899635
11	42	2	20.939	86	97.9271	103.498	89.5415	92.5255	87	93	0.303136	0.477352
12	19	2	20.939	92	70.05	67.8334	72.5185	78.0042	82	89	0.23753	0.465558
13	35	2	21.09	87	83.9827	.	190.757	63.8714	92	80	.	0.35337
14	22	2	21.1417	88	92.6043	76.7864	112.059	104.983	117	80	0.2827	0.618143
15	55	2	21.1599	85	92.9276	122.885	39.877	96.9088	82	88	0.328179	0.388316
16	49	2	21.2051	72	132.998	158.481	92.9084	118.8	98	100	0.325653	0.447005
17	22	2	21.2822	94	86.4904	66.6134	109.5	89.6495	99	113	0.276243	0.668508
18	62	1	21.2983	81	73.4261	80.9991	60.3165	75.4012	72	93	0.283228	0.405063
19	36	1	21.303	88	88.174	95.339	80.83	91.5171	90	98	0.412214	0.753181
20	40	2	21.3488	87	86.7599	91.5944	79.9842	101.35	106	96	0.27027	0.438669
21	31	1	21.3769	81	74.8387	57.7025	91.138	79.7947	88	87	0.203358	0.541045
22	55	2	21.4318	81	89.6861	120.566	34.4073	104.995	96	84	0.5175	0.6
23	40	2	21.4644	75	91.716	91.4668	92.0901	95.8171	98	85	0.389277	0.65035
24	23	1	21.4763	84	91.8966	76.3024	104.911	94.1011	100	99	0.342365	0.906404
25	45	2	21.4806	87	99.1342	118.583	70.1187	100.216	91	81	0.248109	0.346445
26	50	1	21.5204	80	101.677	112.116	87.7931	103.995	100	124	0.489152	0.77712
27	25	2	21.5801	80	80.6578	45.4013	121.171	85.7138	102	102	0.128631	0.427386
28	55	2	21.6255	81	105.432	131.242	59.0118	116.525	108	102	0.433824	0.542279
29	71	2	21.6255	81	107.934	100.916	123.861	107.476	112	85	0.410901	0.633124
30	27	2	21.6258	88	79.5529	51.4981	115.512	85.1507	100	80	0.167939	0.461832
31	70	1	21.7407	83	79.9226	91.9407	55.7683	84.8324	80	97	0.450304	0.586207
32	24	1	21.7552	82	118.866	201.773	48.4809	121.878	95	110	0.713462	0.915385
33	61	1	21.7681	80	92.3562	95.7636	86.5801	92.7823	91	80	0.40619	0.622824
34	66	1	21.7972	51	117.119	140.621	70.8372	104.352	80	97	0.498344	0.625828
35	62	2	22.0813	84	98.2933	107.358	80.272	112.68	116	81	0.503341	0.69265
36	18	2	22.1404	92	70.7648	53.9176	89.2857	80.6224	91	87	0.179545	0.45
37	36	2	22.2713	88	61.144	47.5699	79.4018	102.202	111	81	0.15514	0.347664
38	31	1	22.2713	81	98.0042	80.0377	116.419	78.0206	92	80	0.275862	0.667343
39	18	2	22.5009	88	70.9069	80.9875	58.8393	81.7023	82	83	0.469256	0.754045
40	54	1	22.5511	72	99.8136	147.548	29.7324	106.768	85	100	0.53125	0.604167
41	58	1	22.6682	80	78.4516	85.1789	68.1074	91.5045	95	96	0.469484	0.713615
42	46	2	22.7077	86	78.6979	70.3687	92.277	83.1543	90	122	0.211656	0.381902
43	22	2	22.7393	98	82.7465	96.9754	64.6537	111.6	118	116	0.565749	0.862385
44	48	1	22.7955	83	57.6851	80.1175	29.0135	85.6699	89	89	0.286624	0.367834
45	54	2	22.8603	79	70.2055	66.2924	77.1796	82.4355	93	86	0.285714	0.47235
46	50	2	22.9169	80	104.865	136.236	51.5006	101.977	83	80	0.483333	0.590741
47	36	1	22.957	68	87.6659	109.986	64.6285	87.8334	79	84	0.505	0.7925
48	58	1	23.0103	69	83.9056	113.378	39.0477	102.15	96	112	0.638695	0.783217
49	28	2	23.026	88	79.5964	80.7382	78.1965	95.6463	102	106	0.293827	0.525926
50	56	2	23.026	86	88.1913	87.4906	89.4643	96.6494	102	92	0.345538	0.540046
51	56	1	23.0536	76	90.9531	99.9429	77.8557	88.8601	83	81	0.443038	0.679928
52	63	1	23.0536	81	88.5341	105.042	61.3968	87.9446	78	108	0.4	0.542222
53	58	1	23.0536	87	73.7784	74.4347	72.789	76.0969	77	81	0.594855	0.980707
54	58	1	23.0536	85	73.7784	74.4347	72.789	76.0969	77	81	0.41387	0.682327
55	54	1	23.0536	76	81.0353	69.0825	97.8679	80.2526	86	81	0.338742	0.679513
56	53	2	23.0783	72	103.55	104.488	101.892	100.994	99	91	0.33777	0.524126
57	73	1	23.0859	87	100.622	91.1324	118.949	88.0361	86	122	0.498054	0.83463
58	49	1	23.1081	75	73.7537	101.223	38.4775	95.6553	93	80	0.4363	0.565445
59	18	2	23.1702	85	60.7577	87.3601	31.5126	89.9814	91	95	0.186047	0.247093
60	18	2	23.1702	85	60.7577	87.3601	31.5126	89.9814	91	95	0.223386	0.296684
61	37	1	23.1823	86	73.9554	104.042	42.2334	88.3624	82	101	0.457666	0.633867
62	82	1	23.242	71	77.9355	83.4543	64.3432	80.4009	78	87	0.532407	0.699074
63	24	2	23.2947	87	81.8493	111.215	46.2296	108.251	107	102	0.412037	0.553241
64	47	2	23.3418	80	87.2051	103.117	61.5787	97.1635	94	87	0.323049	0.442831
65	42	2	23.3802	85	68.3857	76.8798	55.7569	97.6406	108	81	0.205	0.305
66	66	1	23.4131	80	104.535	130.828	55.9319	106.519	91	82	0.629098	0.77459
67	44	2	23.4266	80	91.8647	82.7725	104.993	96.3543	103	81	0.240449	0.451685
68	60	1	23.4776	75	84.9019	107.206	48.8759	93.1054	85	98	0.380368	0.48773
69	72	2	23.5573	79	89.3124	91.9835	83.1162	97.871	102	84	0.443299	0.615979
70	20	1	23.5624	88	83.1099	107.203	65.2917	87.028	81	88	0.346939	0.632653
71	30	1	23.6136	81	73.883	81.3243	66.807	84.7353	86	92	0.392111	0.730858
72	48	2	23.6253	77	119.131	102.255	147.674	109.83	114	81	0.55443	1.02785
73	18	1	23.6275	81	82.1069	179.69	14.1881	98.8878	76	100	0.378981	0.421975
74	46	1	23.7076	90	67.9236	89.4834	41.2993	91.8878	93	104	0.391304	0.537549
75	37	2	23.7344	89	91.1809	52.7365	144.501	84.1717	99	87	0.158915	0.472868
76	42	1	23.7458	85	64.1238	78.5286	47.5511	78.1603	78	92	0.379242	0.578842
77	70	1	23.75	82	85.5907	115.679	31.2859	91.8672	77	114	0.590253	0.6787
78	32	1	23.7729	83	70.4846	69.1232	71.7954	88.6623	96	85	0.335092	0.69657
79	58	1	23.8784	85	105.85	129.632	70.6135	102.516	88	82	0.854271	1.16834
80	24	1	23.8852	86	85.1951	145.8	36.5238	99.0303	84	92	0.299862	0.393398
81	28	2	23.9116	81	102.018	149.264	44.0895	112.618	97	104	0.400729	0.497268
82	23	1	23.9206	86	75.8243	56.997	91.209	76.6116	83	87	0.2	0.591667
83	46	2	23.9594	78	99.1501	134.24	40.7547	107.517	93	89	0.438519	0.518519
84	41	2	23.9602	80	69.5205	.	174.025	63.8871	96	82	.	0.418557
85	43	1	23.9865	82	111.125	178.101	32.5591	114.98	87	97	0.689964	0.797491
86	37	1	23.9865	82	88.1508	101.471	74.0436	105.401	107	108	0.506053	0.854722
87	24	1	23.9957	77	83.361	123.492	48.1528	100.831	93	135	0.747851	1.08023
88	36	1	24.1172	91	105.837	141.976	68.6605	116.956	107	80	0.519669	0.763975
89	52	1	24.208	77	93.8338	70.0081	127.724	80.5232	86	94	0.34414	0.785536
90	39	1	24.2159	95	56.3343	72.586	38.5647	72.8779	73	99	0.257713	0.38294
91	55	2	24.293	73	107.192	128.758	68.2364	104.239	90	80	0.344239	0.445235
92	71	1	24.3716	77	67.7857	89.9481	16.9996	73.9905	62	84	0.36194	0.391791
93	20	2	24.3716	86	67.9056	71.4671	63.888	77.5744	80	80	0.296089	0.530726
94	65	1	24.4097	69	52.9753	56.059	47.7249	71.0434	80	92	0.236629	0.354943
95	28	2	24.4097	85	63.2035	52.0325	75.9259	88.3938	103	111	0.167539	0.382199
96	43	2	24.5062	79	73.61	85.1008	56.5082	89.7008	92	98	0.244821	0.354049
97	31	2	24.6201	81	90.8072	127.257	44.2516	110.422	103	84	0.35175	0.447514
98	69	1	24.6589	78	85.1689	100.961	54.7217	88.9253	81	81	0.743284	0.952239
99	36	2	24.7972	85	75.8595	89.9153	56.6322	98.8381	103	106	0.197724	0.288762
100	85	1	24.9586	84	90.4725	88.492	96.8586	89.7796	91	90	0.398537	0.533821
101	65	1	24.9637	78	73.5484	90.3932	44.0341	84.5656	81	85	0.335338	0.428571
102	28	1	25.1019	87	49.3926	71.2146	29.8553	88.0589	94	92	0.209302	0.307309
103	24	1	25.1022	75	104.632	145.755	69.7202	104.035	90	81	0.680203	1.06345
104	39	1	25.2375	75	55.3097	66.7514	42.8142	81.0283	87	82	0.231618	0.367647
105	23	2	25.2378	78	98.2772	80.8845	117.706	102.481	111	90	0.265854	0.612195
106	47	2	25.2442	84	81.3528	112.147	34.5503	121.321	126	89	0.348235	0.418824
107	56	2	25.3163	81	81.8257	96.5905	55.255	100.012	102	84	0.253356	0.333893
108	60	1	25.3895	81	88.7721	81.0835	101.356	77.2362	75	82	0.372188	0.656442
109	39	2	25.4014	84	60.4003	76.1697	37.594	85.4667	90	81	0.213198	0.285956
110	52	1	25.4578	64	102.866	147.175	39.2453	100.511	76	94	0.492091	0.58348
111	40	1	25.4946	79	69.6662	86.2623	51.1614	83.2705	82	98	0.285714	0.43769
112	39	1	25.5415	75	70.2434	63.5728	77.5283	82.9112	91	81	0.266667	0.564444
113	61	2	25.6241	83	74.3151	84.3031	54.739	98.9486	108	80	0.311069	0.414122
114	61	2	25.6241	83	74.3151	84.3031	54.739	98.9486	108	80	0.314066	0.418112
115	46	2	25.6241	83	98.2877	94.5232	104.325	100.066	103	81	0.384615	0.649321
116	43	2	25.6832	89	68.9001	84.2769	44.7191	92.6453	97	103	0.319608	0.427451
117	78	1	25.6925	75	133.494	134.387	131.415	114.8	100	96	0.715447	1.01626
118	56	1	25.7446	83	93.6088	118.309	54.3387	95.185	82	90	0.35828	0.461783
119	46	2	25.7446	80	98.6419	111.228	78.6454	106.49	104	95	0.453682	0.655582
120	35	2	25.8219	75	103.55	117.925	83.254	115.945	115	84	0.532995	0.799492
121	31	2	25.8245	87	56.9405	53.0071	61.8622	105.069	103	103	0.24356	0.470726
122	19	1	25.8245	88	98.0645	110.641	86.1027	74.655	84	92	0.294781	0.535966
123	27	1	25.8402	81	76.8923	114.136	44.1501	116.262	117	88	0.359066	0.517056
124	39	1	25.8402	79	84.1009	78.72	89.9844	93.7226	100	81	0.274021	0.560498
125	29	1	25.9964	92	74.5734	123.112	31.0187	102.347	95	108	0.368421	0.471869
126	23	2	26.0879	86	87.5625	90.7165	83.864	93.0447	94	84	0.319347	0.571096
127	43	1	26.1114	86	96	117.057	71.2682	103.86	98	90	0.45709	0.69403
128	66	1	26.1114	86	64.7742	79.7101	38.1021	75.5702	73	82	0.548476	0.695291
129	41	1	26.1204	72	65.4505	64.9324	66.0377	89.4575	100	81	0.264856	0.502547
130	61	2	26.1497	89	67.255	88.1786	26.1591	92.3952	95	91	0.361582	0.416196
131	59	1	26.2831	86	95.8484	114.968	65.5534	98.3879	89	95	0.6	0.815909
132	27	2	26.4312	84	94.7105	113.827	71.0976	116.048	117	94	0.490251	0.738162
133	65	1	26.4561	81	70.6429	56.9814	96.9203	81.6962	98	90	0.192369	0.36248
134	31	2	26.5684	90	82.2123	65.2942	103.821	106.037	124	95	0.223744	0.502283
135	26	2	26.6229	77	93.8685	130.257	47.0027	103.047	91	92	0.332855	0.426112
136	54	1	26.6478	72	105.547	129.922	71.4527	105.494	93	99	0.711454	0.991189
137	64	1	26.6853	73	115.871	159.592	40.7018	112.435	84	103	0.839056	0.963519
138	37	2	26.7902	85	83.4977	90.06	74.0026	94.0543	96	87	0.356044	0.558242
139	47	1	26.9361	84	70.271	109.469	20.2403	98.3151	93	97	0.403013	0.461394
140	47	1	26.9361	84	70.271	101.284	30.6869	95.6736	93	97	0.415094	0.513627
141	52	2	26.9361	80	92.6043	119.597	45.2607	101.984	92	86	0.378336	0.459969
142	53	1	27.0435	78	80.6849	129.197	13.9322	91.1858	72	102	0.445531	0.480447
143	27	1	27.0619	77	81.3053	109.29	56.924	106.1	105	116	0.379381	0.606186
144	59	1	27.0619	84	85.177	108.188	48.257	93.4396	85	112	0.395082	0.504918
145	62	1	27.0619	82	88.4956	106.644	57.5744	93.1138	85	84	0.727545	0.958084
146	53	2	27.0619	77	84.6013	104.298	57.6535	97.874	92	94	0.459397	0.645012
147	77	1	27.0619	80	86.8363	109.146	55.0188	79.7146	89	90	0.463074	0.626747
148	30	2	27.0619	83	96.7742	94.5258	99.9559	96.586	93	80	0.478947	0.836842
149	33	1	27.0619	80	68.031	67.4929	69.2905	96.1999	97	85	0.366953	0.527897
150	54	2	27.0666	82	81.8324	109.431	33.4268	83.0266	68	86	0.337761	0.396584
151	50	1	27.1129	82	72.3861	92.9176	44.3724	83.6615	79	82	0.297521	0.401653
152	49	2	27.1217	82	91.7808	117.228	49.3376	104.789	98	119	0.369603	0.462867
153	63	1	27.2162	80	78.3064	102.666	39.1645	98.4223	96	84	0.616408	0.762749
154	42	2	27.2493	86	87.2314	85.1904	90.4028	94.9627	100	85	0.371041	0.624434
155	33	2	27.2893	88	44.6748	42.4947	47.5872	73.7237	88	80	0.107595	0.197785
156	43	1	27.3074	79	103.436	108.303	97.7398	94.2231	88	95	0.546053	0.967105
157	59	1	27.3659	74	78.5398	97.4143	48.257	81.2499	72	99	0.414122	0.541985
158	37	2	27.3659	86	80.9495	59.6513	112.487	86.6277	100	81	0.256018	0.582057
159	64	1	27.4059	84	69.9842	97.5979	20.1191	92.9298	90	94	0.574803	0.64042
160	30	2	27.4324	82	72.4354	89.3237	51.6005	88.3972	88	85	0.290323	0.426267
161	69	2	27.4357	83	64.76	72.8388	47.1106	80.1228	85	80	0.226866	0.29403
162	61	2	27.4357	84	81.854	116.637	13.6293	94.6106	81	90	0.383987	0.406863
163	28	1	27.6201	86	57.9326	39.8808	74.7544	83.9542	100	80	0.22365	0.673522
164	40	1	27.7585	87	84.5993	80.3531	89.3194	99.7523	108	97	0.270992	0.541985
165	34	2	27.8757	82	94.1846	110.625	70.9436	100.728	96	84	0.463801	0.674208
166	72	2	27.9247	81	98.7013	125.461	35.0877	110.044	99	96	0.418033	0.467213
167	32	2	27.9613	75	87.9934	122.467	45.1738	108.17	102	83	0.324803	0.42126
168	31	1	27.995	81	89.3311	98.0963	80.786	85.6938	81	83	0.405556	0.748148
169	66	2	28.0813	83	73.6358	86.4162	46.8336	87.3763	88	84	0.32902	0.414048
170	29	2	28.1475	85	71.1222	45.3906	103.745	80.5884	96	81	0.165116	0.462791
171	67	2	28.1502	87	80.1809	105.877	24.6849	89.1546	78	82	0.318841	0.353261
172	26	2	28.1889	84	77.7497	86.6102	58.7123	93.8904	96	122	0.240669	0.316602
173	68	1	28.1889	86	76.8679	87.615	67.7751	106.713	120	84	0.285714	0.546939
174	53	1	28.2308	56	105.313	162.812	26.1926	103.791	74	81	0.659016	0.736066
175	73	2	28.3153	78	75.7576	96.0245	26.6667	91.3754	88	85	0.307843	0.343137
176	53	1	28.5	79	63.0549	53.5897	76.0026	73.8349	84	81	0.2309	0.470289
177	59	2	28.5822	87	80.3408	108.836	25.0537	79.7268	75	118	0.427536	0.478261
178	60	1	28.5822	84	61.9469	87.9871	20.1671	93.4296	84	80	0.426087	0.486957
179	52	1	28.5886	83	70.6705	94.6127	37.8743	84.8933	80	92	0.272727	0.352428
180	23	2	28.717	86	79.3586	127.142	27.4513	106.11	98	95	0.248841	0.2983
181	60	1	28.7449	79	99.7236	136.489	43.9622	112.226	99	114	0.887828	1.07637
182	60	1	28.7492	85	92.6463	112.725	61.3155	94.2922	84	84	0.694377	0.93643
183	47	1	28.7492	85	82.9705	88.7574	75.7246	93.011	95	90	0.473318	0.795824
184	60	1	28.7585	77	75.7594	94.664	46.556	86.5128	82	88	0.413153	0.544688
185	33	1	28.8851	84	76.4853	96.9151	56.0313	96.2555	96	97	0.395911	0.624535
186	44	1	28.8862	77	87.3894	116.597	52.3305	97.5996	89	99	0.448343	0.615984
187	30	2	28.8862	76	90.9921	119.048	52.6088	100.585	92	86	0.461224	0.610204
188	70	2	29.1285	84	84.3869	87.7314	77.0088	98.0479	105	80	0.433107	0.605442
189	48	1	29.1419	81	67.6076	97.8474	29.3784	89.1127	85	81	0.533333	0.66
190	59	1	29.1903	84	71.073	89.7827	41.0545	86.7407	85	92	0.257732	0.331186
191	57	2	29.2105	85	83.8477	102.638	50.2224	98.4414	96	93	0.206452	0.262903
192	44	1	29.2363	85	73.1545	105.325	34.6203	89.2563	82	92	0.52439	0.668293
193	43	2	29.2612	84	97.1026	118.487	65.2767	112.828	110	93	0.458228	0.627848
194	71	1	29.2847	83	92.6383	105.477	61.0054	94.9854	88	81	0.496503	0.613054
195	33	2	29.2917	84	84.8485	41.5686	138.164	78.2595	94	84	0.131841	0.487562
196	41	2	29.3489	90	92.5661	120.799	50.6307	101.577	92	90	0.372694	0.47786
197	60	2	29.7566	82	96.0389	119.757	50.3227	107.495	100	86	0.396617	0.483083
198	43	1	29.8138	86	63.0937	101.779	17.8171	86.6755	80	80	0.48954	0.562762
199	53	2	29.8269	78	80.9859	54.4199	128.552	96.6846	121	80	0.299748	0.695214
200	33	1	29.9746	80	55.8003	101.386	11.1041	81.5617	74	84	0.303716	0.337641
201	79	1	29.9927	86	118.704	121.091	111.176	104.019	88	99	3.3038	4.26582
202	42	1	30.0179	82	70.8966	82.7226	57.2053	98.1941	105	89	0.286538	0.457692
203	46	1	30.1286	87	75.0968	110.541	31.1958	88.3131	78	83	0.386623	0.474715
204	41	1	30.4066	83	70.2434	92.6311	44.8536	99.1748	102	104	0.316726	0.451957
205	50	2	30.5503	86	81.1294	101.529	46.8989	102.479	103	95	0.351085	0.447732
206	76	2	30.6063	85	67.4342	65.9668	71.1485	94.5872	116	81	0.238095	0.339545
207	79	1	30.6946	82	88.9144	114.45	24.3013	92.5755	75	82	0.430723	0.466867
208	59	1	30.6946	83	90.3485	104.22	67.7915	105.347	106	105	0.53066	0.742925
209	27	2	30.7822	87	54.4521	54.6851	54.1586	91.1389	107	89	0.213942	0.382212
210	55	2	30.7822	87	72.6027	106.943	10.5718	88.6331	78	96	0.306402	0.323171
211	47	1	30.7834	76	84.18	121.389	37.5899	100.001	90	110	0.467337	0.582915
212	26	1	30.8459	69	101.935	157.428	53.5973	117.681	104	95	0.533835	0.742481
213	61	1	30.9593	84	68.9225	96.8513	24.076	91.855	89	99	0.445065	0.513966
214	37	2	30.9593	86	86.6438	110.626	52.3909	90.0989	82	80	0.279823	0.372607
215	58	1	30.9841	86	157.26	192.308	90.2935	129.405	95	99	0.846821	1.05491
216	22	2	30.9862	84	83.4977	97.9685	66.0282	93.765	92	94	0.336777	0.524793
217	70	2	30.9965	81	79.5964	101.517	30.3361	89.3431	81	88	0.273654	0.310044
218	47	2	31.0147	80	101.035	122.843	64.7983	113.224	108	102	0.622222	0.819753
219	41	2	31.0652	80	99.7141	106.447	89.714	113.491	117	87	0.303754	0.476109
220	41	2	31.115	89	60.9589	70.1454	47.1496	76.7035	80	83	0.350427	0.507123
221	43	1	31.133	85	61.4519	82.2061	37.1615	70.9673	66	86	0.535411	0.74221
222	37	2	31.1667	83	76.9933	86.6728	62.6604	94.246	98	110	0.387244	0.57631
223	60	2	31.3028	80	76.7824	84.9168	61.2272	112.292	129	122	0.311224	0.428571
224	23	2	31.3188	83	52.039	37.0491	71.0051	74.6171	91	80	0.172152	0.432911
225	32	1	31.321	87	59.085	105.889	14.5528	98.6822	96	114	0.29654	0.339374
226	40	1	31.3969	79	68.9574	112.095	20.8395	103.605	100	116	0.387692	0.452308
227	47	2	31.4558	86	84.9648	111.921	42.4071	106.067	103	90	0.345168	0.428008
228	51	2	31.5278	86	72.87	108.87	12.0591	103.155	100	82	0.318815	0.339721
229	35	2	31.6228	85	71.5155	52.4853	99.0615	87.1351	104	83	0.20198	0.465347
230	60	2	31.635	83	96.5368	125.823	40.404	122.829	121	83	0.481108	0.561713
231	52	1	31.8502	78	65.5484	105.076	11.0497	90.4213	83	107	0.457364	0.492248
232	64	2	31.9086	86	76.7824	101.854	25.1643	103.766	105	83	0.250417	0.280467
233	46	2	31.9545	86	76.9231	100.543	38.7197	95.6206	93	81	0.454327	0.5625
234	57	2	32.0044	82	120.204	151.79	62.1946	126.76	112	91	0.604819	0.739759
235	40	1	32.104	83	86.9066	128.003	41.1971	104.844	95	92	0.365474	0.471229
236	49	1	32.1159	79	77.4501	111.968	31.3196	97.9443	91	96	0.408745	0.494297
237	56	1	32.383	84	66.6482	54.6724	84.7575	81.4028	96	87	0.239437	0.484909
238	37	2	32.5738	82	107.459	164.353	24.1452	117.186	94	83	0.471037	0.518293
239	65	1	32.5906	86	83.8807	102.714	45.8062	100.512	99	98	0.399217	0.48728
240	49	1	32.6871	97	79.3695	98.6586	53.9014	83.4472	76	83	0.457207	0.646396
241	47	1	32.711	87	111.742	148.542	65.3442	106.7	87	111	0.651116	0.878296
242	56	2	32.7815	91	62.9021	65.2944	58.5386	90.3368	105	80	0.29798	0.444444
243	53	1	32.8871	84	71.7051	85.5657	51.7627	100.274	108	85	0.373673	0.530786
244	36	1	32.998	85	68.129	105.876	28.9321	89.5399	83	95	0.458333	0.578947
245	72	1	33.0754	83	79.8291	104.874	28.497	94.2929	87	102	0.436364	0.494215
246	60	2	33.0843	88	72.3208	89.7398	38.6026	96.7259	101	83	0.357853	0.437376
247	49	2	33.2781	91	72.9452	92.0296	41.1147	84.8945	81	93	0.377528	0.478652
248	64	2	33.3925	89	138.961	189.833	34.3915	135.79	101	142	0.462382	0.503135
249	50	1	33.4695	73	64.927	87.2539	35.3869	83.7265	82	106	0.614198	0.802469
250	53	1	33.5135	77	73.1393	102.582	30.7778	96.9551	94	80	0.38294	0.462795
251	74	2	33.5684	83	59.5003	75.523	21.9732	79.91	83	83	0.208549	0.234456
252	69	1	33.6504	71	89.8204	99.2243	67.9475	87.1754	78	83	0.410417	0.53125
253	61	1	33.8267	83	43.5967	46.9698	37.8788	72.6488	88	92	0.164537	0.242812
254	31	1	33.9024	81	72.5689	84.8796	60.7326	87.8774	89	111	0.383073	0.668151
255	37	2	34.0161	89	68.1284	66.5038	70.3443	85.9457	95	83	0.15655	0.277955
256	40	1	34.0353	85	65.2046	79.178	49.6179	92.3902	98	95	0.33209	0.518657
257	31	1	34.109	82	55.8003	69.7687	42.593	80.8887	85	92	0.264033	0.434511
258	50	2	34.1871	86	92.5926	135.124	26.3193	110.07	97	107	0.26936	0.30303
259	51	2	34.3262	86	95.7827	141.868	17.3779	105.935	86	83	0.419463	0.449664
260	43	2	34.3262	77	68.263	80.4639	49.648	66.903	60	84	0.272545	0.382766
261	36	1	34.4054	87	60.3232	89.8257	29.3816	82.1091	79	94	0.363964	0.477477
262	71	1	34.5852	85	68.1733	87.9554	29.9971	82.5541	79	103	0.457594	0.538462
263	48	1	34.6097	81	95.7981	129.317	52.159	112.261	104	99	0.544872	0.713675
264	37	1	34.8932	79	62.321	102.642	20.5705	105.752	107	95	0.267241	0.318966
265	59	2	34.9229	82	81.5424	104.422	37.7567	94.8199	89	82	0.549367	0.653165
266	28	2	35.1134	90	77.5255	127.1	18.0816	115.047	110	87	0.242466	0.271233
267	62	2	35.1843	77	80.772	99.3982	43.766	95.4606	93	82	0.387841	0.473795
268	51	2	35.2716	83	66.9507	91.5014	24.1949	91.1807	91	89	0.41978	0.483516
269	55	2	35.2748	81	78.0822	113.328	14.4161	101.733	95	116	0.432927	0.463415
270	47	2	35.2748	87	69.1781	87.4136	39.5506	85.8409	85	80	0.347253	0.443956
271	69	2	35.4245	83	86.6966	110.152	34.8097	98.1388	90	81	0.47541	0.543326
272	50	2	35.4245	85	100.897	127.4	56.7673	108.383	98	81	0.382406	0.48474
273	62	1	35.5614	80	81.9079	111.08	34.215	93.3022	83	98	0.624434	0.742081
274	63	2	35.7788	88	66.8909	80.4964	39.4544	83.2551	85	80	0.32	0.397778
275	51	2	35.845	81	65.7792	80.02	41.9111	85.1708	88	81	0.256513	0.336673
276	18	1	35.8673	81	72.5161	87.53	61.169	89.4243	90	106	0.304167	0.585417
277	76	1	35.8708	80	70.0452	84.7533	31.5347	76.6719	70	81	0.321489	0.367174
278	48	2	35.8798	79	80.3408	94.1565	57.1149	88.242	85	80	0.509186	0.692913
279	27	1	35.9459	74	66.697	112.129	25.2481	92.8828	86	96	0.356601	0.444613
280	49	1	36.479	76	80.5515	123.049	25.5329	94.6489	81	88	0.491438	0.570205
281	65	1	36.6146	76	83.2124	117.11	25.4969	94.5089	81	110	0.453195	0.511144
282	51	1	36.6737	86	51.3662	83.3641	8.75082	83.7904	84	84	0.369763	0.398907
283	42	1	36.792	83	59.458	91.8188	22.0579	82.2132	78	81	0.275969	0.333333
284	57	1	36.8446	86	70.7944	84.8108	50.3581	82.9719	82	87	0.540342	0.760391
285	53	2	36.9387	88	71.5753	102.068	17.9499	97.5628	95	80	0.3125	0.34375
286	63	2	36.9387	83	80.8219	104.023	34.0733	97.8777	94	95	0.394175	0.458252
287	68	2	37.2481	87	56.2995	70.0768	26.7789	77.263	82	80	0.428962	0.505464
288	59	2	37.302	88	75.9207	87.8553	52.9801	86.7008	86	83	0.525773	0.690722
289	50	2	37.308	87	64.213	88.0171	24.9118	94.4876	98	82	0.189445	0.221922
290	35	2	37.5852	85	65.4235	58.5361	75.2746	87.8576	102	81	0.183811	0.349073
291	48	2	37.5872	86	70.7648	99.124	24.4637	88.6344	83	80	0.326376	0.375712
292	55	2	37.6043	90	51.0274	69.6994	17.2994	83.1746	91	82	0.203416	0.231366
293	43	2	37.6738	84	87.314	125.033	31.1769	101.675	90	102	0.423503	0.494457
294	49	2	37.7855	85	74.8355	89.982	50.4454	83.4696	80	81	0.313953	0.423256
295	45	1	38.0082	88	81.0288	121.632	31.3576	95.1688	83	88	0.433692	0.52509
296	33	2	38.0082	74	72.1242	82.5802	57.3276	90.3072	94	93	0.40458	0.603053
297	57	1	38.3911	84	61.14	91.0578	15.507	91.0205	91	99	0.495192	0.550481
298	44	2	38.3911	91	47.2418	61.7372	23.804	74.3161	81	80	0.353261	0.4375
299	34	2	38.5248	80	76.1694	90.6589	55.6869	107.807	116	81	0.389791	0.559165
300	36	2	39.179	78	86.8373	122.88	41.3522	106.971	100	87	0.239617	0.303514
301	34	1	40.024	84	57.1857	72.186	42.0884	83.5661	88	86	0.398352	0.629121
302	52	2	40.1367	86	62.3859	75.8443	38.6685	77.8561	79	80	0.320565	0.413306
303	33	2	40.1616	81	59.6855	91.8635	16.6973	87.1533	85	80	0.287671	0.32681
304	59	2	40.384	74	68.3857	94.1297	19.4995	80.3365	72	82	0.360262	0.399563
305	51	2	41.1685	75	102.13	141.243	39.1612	123.491	114	85	0.372671	0.436853
306	46	2	41.1914	89	77.9128	79.781	74.9445	91.7223	98	83	0.348601	0.554707
307	33	1	41.3192	91	69.1613	115.445	23.5656	91.2578	82	85	0.405109	0.489051
308	53	1	41.3437	87	55.6432	81.1901	18.8864	81.0655	81	80	0.329389	0.382643
309	47	1	41.558	84	48.4455	69.0676	22.5378	76.5089	80	80	0.381188	0.480198
310	44	2	41.6569	85	44.8799	57.1252	25.3911	77.3664	88	80	0.25	0.31982
311	40	2	41.7063	87	89.3495	126.263	35.2485	117.379	113	90	0.442105	0.526316
312	38	2	41.8801	87	90.0548	132.2	31.7342	116.431	109	82	0.424242	0.497835
313	48	2	42.2834	86	53.0973	73.2656	19.4109	80.2103	84	83	0.265082	0.30713
314	27	1	43.0408	82	75.0968	112.026	42.3564	99.4098	95	80	0.450331	0.642384
315	33	2	43.1162	85	74.5305	90.1978	52.0945	113.002	124	82	0.471354	0.661458
316	39	2	43.8853	83	79.7697	112.033	35.2354	112.66	113	92	0.321792	0.395112
317	36	2	44.812	86	73.6173	77.6247	68.1356	95.6107	104	82	0.244898	0.402041
318	35	2	45.3548	91	56.3821	76.9442	29.1333	96.2286	105	80	0.242424	0.311688
319	47	1	45.9102	87	62.1935	94.4007	21.5869	94.1283	94	94	0.361702	0.427305
320	44	2	47.0565	79	74.7218	93.633	43.5271	102.319	107	80	0.495495	0.635135
321	53	2	47.058	86	69.6884	94.3563	25.3566	92.8618	92	80	0.410749	0.472169
322	64	1	47.4477	86	58.6833	84.5899	11.0002	87.2833	89	81	0.423963	0.453917
323	34	2	47.5494	83	90.4464	111.295	63.2111	97.9837	92	81	0.506289	0.726415
324	41	2	47.609	86	95.332	147.155	16.5673	113.868	97	82	0.561331	0.602911
325	30	2	47.8231	85	63.154	63.6772	62.4947	86.8835	97	80	0.256757	0.456757
326	20	2	48.9188	86	70.8904	83.0936	56.8056	100.113	107	80	0.238532	0.379817
327	38	2	49.418	89	57.8767	83.4057	20.9468	93.2179	98	80	0.393443	0.461749
328	43	2	49.5611	88	56.7737	65.4622	43.8426	83.156	92	84	0.287356	0.416667
329	36	2	49.7729	94	53.2523	74.9754	23.0612	79.7471	82	80	0.31202	0.381074
330	42	2	50.48	85	69.8804	108.757	12.0807	90.2398	81	88	0.308511	0.33156
331	39	1	51.0946	88	48.2586	82.6159	10.5102	80.0677	79	80	0.349265	0.389706
332	26	2	51.6609	89	52.5375	61.8007	41.2437	90.735	103	81	0.142643	0.220721
333	18	2	54.1237	88	51.7346	77.0777	21.3961	90.4363	96	84	0.264875	0.326296
334	45	2	54.2872	90	80.9524	126.537	12.945	112.196	105	81	0.219024	0.234043
335	18	2	55.517	86	40.4339	14.7438	70.0042	71.9283	95	90	0.0541761	0.277652
336	45	2	55.5963	79	90.8379	127.459	34.7084	112.603	105	80	0.465721	0.548463
337	64	2	56.6382	79	53.6097	73.9676	11.9721	76.4284	78	83	0.288382	0.311203
338	39	2	56.9056	87	76.7123	94.4973	50.6543	105.555	111	81	0.270181	0.369028
339	47	1	64.3789	84	61.407	98.4562	14.5173	94.0719	92	89	0.435518	0.486258
